# Supplementary material for: Whole-Genome Sequencing Enables Molecular Characterization of Non-Clonal Group 258 High-Risk Clones (ST13, ST17, ST147 and ST307) among Carbapenem-Resistant Klebsiella pneumoniae from a Tertiary University Hospital Centre in Portugal
Source: Microorganisms. 2022 Feb 11;10(2):416. doi: 10.3390/microorganisms10020416 (PMC8875758; doi:10.3390/microorganisms10020416)
Supplement: Supplementary file 1 [file microorganisms-10-00416-s001.zip]

Archive with 1 entries (1 files):
- microorganisms-1551505 - supplementary.pdf
